# Supplementary material for: Artificial intelligence for diagnosis and Gleason grading of prostate cancer: the PANDA challenge
Source: Nat Med. 2022 Jan 13;28(1):154–63. doi: 10.1038/s41591-021-01620-2 (PMC8799467; doi:10.1038/s41591-021-01620-2)
Supplement: Source Data Fig. 2 — Progression of algorithms’ performances (highest score and median) throughout the competition on the tuning and internal validation set. [file 41591_2021_1620_MOESM3_ESM.xlsx]

## Sheet: Sheet1
Competition day	Highest score tuning set	Highest score int. val. set	Median tuning set	Median int. val. set
0	0.621	0.604	0	0
1	0.6586	0.6665	0.0738	0.0482
2	0.6977	0.7318	0.4199	0.4795
3	0.7298	0.7564	0.5954	0.6295
4	0.8267	0.8562	0.6013	0.6365
5	0.8267	0.8562	0.6319	0.6648
6	0.8267	0.8562	0.6003	0.631
7	0.8267	0.8562	0.6733	0.6825
8	0.8334	0.8611	0.657	0.6787
9	0.8823	0.9075	0.727	0.7428
10	0.8823	0.9075	0.6818	0.7084
11	0.8823	0.9075	0.6716	0.7091
12	0.8823	0.9075	0.7341	0.7481
13	0.8837	0.9075	0.7111	0.715
14	0.9023	0.9104	0.7263	0.7286
15	0.9034	0.9104	0.6869	0.7247
16	0.9034	0.9104	0.7454	0.7642
17	0.9034	0.9104	0.78	0.794
18	0.9034	0.9104	0.7906	0.8159
19	0.9034	0.918	0.7764	0.7956
20	0.9034	0.918	0.7766	0.7949
21	0.9034	0.9208	0.7567	0.7683
22	0.905	0.932	0.7744	0.794
23	0.9082	0.932	0.7548	0.7471
24	0.9082	0.932	0.7722	0.7895
25	0.9082	0.932	0.7829	0.8186
26	0.9082	0.932	0.793	0.8401
27	0.9082	0.932	0.7863	0.7955
28	0.9082	0.932	0.793	0.821
29	0.9082	0.932	0.7809	0.8062
30	0.9082	0.932	0.8025	0.8129
31	0.9082	0.932	0.793	0.804
32	0.9082	0.932	0.8367	0.8558
33	0.9082	0.932	0.793	0.8321
34	0.9082	0.932	0.7931	0.8213
35	0.9082	0.932	0.828	0.8577
36	0.9082	0.932	0.8196	0.8522
37	0.9082	0.932	0.8446	0.8778
38	0.9101	0.932	0.8308	0.8526
39	0.9101	0.932	0.8408	0.8712
40	0.9101	0.932	0.8352	0.875
41	0.9152	0.932	0.864	0.8931
42	0.9152	0.932	0.8583	0.888
43	0.9152	0.932	0.8668	0.8974
44	0.9152	0.9344	0.8628	0.8927
45	0.9157	0.9379	0.8591	0.8914
46	0.9157	0.9379	0.8554	0.8938
47	0.9157	0.9379	0.8583	0.886
48	0.9157	0.9379	0.8699	0.901
49	0.9157	0.9379	0.8679	0.8973
50	0.9157	0.9379	0.866	0.8947
51	0.9157	0.9379	0.8684	0.8985
52	0.9157	0.9379	0.8642	0.8972
53	0.9157	0.9379	0.8604	0.8884
54	0.9165	0.9379	0.8625	0.8847
55	0.9165	0.9379	0.8621	0.8857
56	0.9165	0.9379	0.869	0.897
57	0.9195	0.9401	0.859	0.8828
58	0.9195	0.9401	0.869	0.8923
59	0.9195	0.9401	0.863	0.8893
60	0.9195	0.9401	0.8668	0.8923
61	0.9195	0.9401	0.866	0.8975
62	0.9195	0.9401	0.8674	0.8921
63	0.9195	0.9401	0.8655	0.8885
64	0.9206	0.9401	0.869	0.8874
65	0.9206	0.9401	0.8654	0.8908
66	0.9206	0.9401	0.8662	0.8886
67	0.9206	0.9401	0.8656	0.8926
68	0.9206	0.9401	0.8608	0.8835
69	0.9206	0.9401	0.8752	0.8983
70	0.9206	0.9401	0.8716	0.894
71	0.9206	0.9401	0.8729	0.8978
72	0.9342	0.9401	0.869	0.8958
73	0.9342	0.9401	0.8737	0.898
74	0.9342	0.9414	0.8752	0.9015
75	0.9342	0.9414	0.8749	0.9034
76	0.9342	0.9414	0.8732	0.8986
77	0.9342	0.9414	0.8745	0.9001
78	0.9342	0.9414	0.8752	0.908
79	0.9342	0.9414	0.8724	0.897
80	0.9342	0.9414	0.8752	0.9032
81	0.9342	0.9414	0.8752	0.9073
82	0.9342	0.9414	0.8725	0.9021
83	0.9342	0.9414	0.874	0.9034
84	0.9342	0.9414	0.8752	0.9022
85	0.9342	0.9414	0.8752	0.9002
86	0.9342	0.9414	0.8752	0.9011
87	0.9342	0.9414	0.878	0.9011
88	0.9342	0.9414	0.877	0.9034
89	0.9342	0.9414	0.8783	0.9029
90	0.9342	0.9414	0.8786	0.908
91	0.9342	0.9414	0.8807	0.9084
92	0.9342	0.9414	0.8765	0.913
