# Supplementary material for: Artificial intelligence for diagnosis and Gleason grading of prostate cancer: the PANDA challenge
Source: Nat Med. 2022 Jan 13;28(1):154–63. doi: 10.1038/s41591-021-01620-2 (PMC8799467; doi:10.1038/s41591-021-01620-2)
Supplement: Source Data Extended Data Fig. 7 — Performance of individual algorithms compared with prior work on validation (sub)sets of those earlier works. [file 41591_2021_1620_MOESM4_ESM.xlsx]

## Sheet: Sheet1
	dataset	algorithm	qwk
0	Internal validation subset (The Netherlands)	ChienYiChi	0.938
1	Internal validation subset (The Netherlands)	BarelyBears	0.938
2	Internal validation subset (The Netherlands)	KovaLOVE v2	0.934
3	Internal validation subset (The Netherlands)	NS Pathology	0.926
4	Internal validation subset (The Netherlands)	Aksell	0.946
5	Internal validation subset (The Netherlands)	UCLA CDx	0.933
6	Internal validation subset (The Netherlands)	PND	0.943
7	Internal validation subset (The Netherlands)	Iafoss	0.936
8	Internal validation subset (The Netherlands)	Rähmä.ai	0.932
9	Internal validation subset (The Netherlands)	Manuel Campos	0.944
10	Internal validation subset (The Netherlands)	Save the prostate	0.939
11	Internal validation subset (The Netherlands)	Ctrasd123	0.937
12	Internal validation subset (The Netherlands)	Kiminya	0.942
13	Internal validation subset (The Netherlands)	Vanda	0.932
14	Internal validation subset (The Netherlands)	Dmitry A. Grechka	0.936
15	Internal validation subset (The Netherlands)	prior work	0.926
16	US external validation set	Kiminya	0.903
17	US external validation set	Iafoss	0.861
18	US external validation set	UCLA CDx	0.86
19	US external validation set	KovaLOVE v2	0.814
20	US external validation set	Aksell	0.835
21	US external validation set	BarelyBears	0.872
22	US external validation set	PND	0.882
23	US external validation set	Rähmä.ai	0.869
24	US external validation set	Vanda	0.888
25	US external validation set	Ctrasd123	0.853
26	US external validation set	ChienYiChi	0.851
27	US external validation set	Save the prostate	0.844
28	US external validation set	Manuel Campos	0.849
29	US external validation set	Dmitry A. Grechka	0.851
30	US external validation set	NS Pathology	0.892
31	US external validation set	prior work	0.863
32	EU external validation set	Vanda	0.88
33	EU external validation set	Manuel Campos	0.892
34	EU external validation set	Kiminya	0.881
35	EU external validation set	Ctrasd123	0.879
36	EU external validation set	NS Pathology	0.899
37	EU external validation set	PND	0.89
38	EU external validation set	ChienYiChi	0.886
39	EU external validation set	UCLA CDx	0.848
40	EU external validation set	Save the prostate	0.881
41	EU external validation set	Rähmä.ai	0.865
42	EU external validation set	Dmitry A. Grechka	0.74
43	EU external validation set	Iafoss	0.824
44	EU external validation set	KovaLOVE v2	0.88
45	EU external validation set	Aksell	0.879
46	EU external validation set	BarelyBears	0.89
47	EU external validation set	prior work	0.823
